# Supplementary material for: Novel ATP‐competitive Akt inhibitor afuresertib suppresses the proliferation of malignant pleural mesothelioma cells
Source: Cancer Med. 2017 Sep 27;6(11):2646–59. doi: 10.1002/cam4.1179 (PMC5673922; doi:10.1002/cam4.1179)
Supplement: Supplementary file 2 — Table S1. Antibodies used in this study [file CAM4-6-2646-s002.xlsx]

## Sheet: Sheet1
Supplementary Table S1. Antibodies used in this study
Molecule	Cat number	Company	Species	Clone No.	Dilution
Phospho-AKT (Thr308)	#2965	CST	Rb	C31E5E	x 1000
Phospho-AKT (Ser473)	#4060	CST	Rb	D9E	x 1000
Pan-AKT	#4691	CST	Rb	C67E7	x 1000
Phospho-PDK (Ser421)	#3438	CST	Rb	C49H2	x 1000
PDK	#3062	CST	Rb	polyclonal	x 1000
Phospho-PI3K p85(Tyr458)/p55 (Tyr199)	#4228	CST	Rb	polyclonal	x 1000
PI3K p85	#4257	CST	Rb	19H8	x 1000
PI3K p110α/PI3K	#4249	CST	Rb	C73F8	x 1000
Cleaved Caspase-3	#9664	CST	Rb	polyclonal	x 1000
BIM	#2933	CST	Rb	polyclonal	x 1000
BAX	#5023	CST	Rb	D2E11	x 1000
BCL2	#2870	CST	Rb	polyclonal	x 1000
XIAP	#2045	CST	Rb	polyclonal	x 1000
MCL1	#5453	CST	Rb	polyclonal	x 1000
Phospho-Akt (Ser-Thy) substrate	#9611	CST	Rb	110B7E	x 1000
Phospho-GSK3α/β (Ser9/21)	#9327	CST	Rb	polyclonal	x 1000
Phospho-mTOR (Ser2448)	#5536	CST	Rb	D9C2	x 1000
mTOR	#2983	CST	Rb	7C10	x 1000
Phospho-p70 S6K (Thr389)	#9234	CST	Rb	108D2	x 1000
p70 S6K	#2708	CST	Rb	49D7	x 1000
Phospho-YAP（Ser127）	#13008	CST	Rb	D9W2I	x 1000
YAP	#14074	CST	Rb	D8H1X	x 1000
E2F1	#3742	CST	Rb	Polyclonal	x 1000
Cyclin D1	#2978	CST	Rb	Polyclonal	x 1000
Phospho-CDK2 (Thr160)	#2561	CST	Rb	Polyclonal	x 1000
CDK4	#2906	CST	Rb	DCS156	x 1000
p21	#2946	CST	Ms	DCS60	x 1000
Phospho-p53 (Ser15)	#9286	CST	Ms	16G8	x 1000
Phospho-p53 (Ser20)	#9287	CST	Rb	Polyclonal	x 1000
p53	#9282	CST	Rb	Polyclonal	x 1000
Phospho-FoxO1 (Thr24)/FoxO3a (Thr32)	#9464	CST	Rb	Polyclonal	x 1000
Phospho-FoxO1 (Ser256)	#9461	CST	Rb	Polyclonal	x 1000
Phospho-FoxO1 (Thr24)/FoxO3a(Thr32)/FoxO4 (Thr28)	#2599	CST	Rb	4G6	x 1000
FoxO1	#2880	CST	Rb	C29H4	x 1000
β-actin	#4970	CST	Rb	13E5	x 1000
Anti-mouse IgG	#7076	CST	Goat	polyclonal	x 1000
-HRP
Anti-rabbit IgG	#7074	CST	Goat	polyclonal	x 1000
-HRP
CST, Cell Sygnaling Technology; Rb, rabbit; Ms, mouse
