# Supplementary material for: Novel ATP‐competitive Akt inhibitor afuresertib suppresses the proliferation of malignant pleural mesothelioma cells
Source: Cancer Med. 2017 Sep 27;6(11):2646–59. doi: 10.1002/cam4.1179 (PMC5673922; doi:10.1002/cam4.1179)
Supplement: Supplementary file 3 — Table S2. Downregulated genes after afuresertib treatment in MPM cell lines. [file CAM4-6-2646-s003.xlsx]

## Sheet: Sheet1
Supplementary Table S2. Down-regulated genes after afuresertib treatment in MPM cell lines.
ProbeName	GeneName	Description	Fold change
			MSTO-211H	ACC-MESO-4
A_21_P0009092	DNASE1	deoxyribonuclease I	0.00494549	0.0224051
A_21_P0000983	ENST00000449140	Unknown	0.00669436	0.0198026
A_23_P361544	CES4A	carboxylesterase 4A, transcript variant 1	0.00894771	0.13648
A_21_P0003873	ENST00000505488	Unknown	0.0148578	0.0104059
A_33_P3325477	LRRC42	leucine rich repeat containing 42	0.0490753	0.214493
A_33_P3407880	ANKRD22	ankyrin repeat domain 22	0.122663	0.0118318
A_23_P250385	HIST1H1B	histone cluster 1, H1b	0.159595	0.24005
A_23_P23303	EXO1	exonuclease 1, transcript variant 3	0.18886	0.303167
A_33_P3247022	CCNE2	cyclin E2	0.191907	0.306312
A_33_P3867534	MCM10	minichromosome maintenance complex component 10	0.193606	0.258889
A_24_P397107	CDC25A	cell division cycle 25A, transcript variant 1	0.197539	0.279321
A_24_P225616	RRM2	ribonucleotide reductase M2, transcript variant 2	0.200925	0.251494
A_33_P3344339	KCNH5	potassium channel, voltage gated eag related subfamily H, member 5	0.206162	0.0637174
A_23_P10385	DTL	denticleless E3 ubiquitin protein ligase homolog, transcript variant 1	0.212962	0.36056
A_33_P3326210	ESCO2	establishment of sister chromatid cohesion N-acetyltransferase 2	0.216235	0.306277
A_23_P99292	RAD51AP1	RAD51 associated protein 1, transcript variant 2	0.221136	0.397597
A_33_P3334384	KDM4A-AS1	KDM4A antisense RNA 1, long non-coding RNA	0.222389	0.359921
A_23_P363174	HIST1H2AL	histone cluster 1, H2al	0.226296	0.371772
A_23_P126212	CLSPN	claspin, transcript variant 1	0.226458	0.334843
A_33_P3343442	ZNF316	zinc finger protein 316	0.229075	0.221556
A_33_P3257678	HIST2H3A	histone cluster 2, H3a	0.233504	0.346827
A_33_P3241190	XRCC2	X-ray repair complementing defective repair in Chinese hamster cells 2	0.236804	0.348187
A_33_P3384871	FBXO5	F-box protein 5, transcript variant 2	0.241657	0.385966
A_23_P30799	HIST1H3F	histone cluster 1, H3f	0.244719	0.365394
A_33_P3270657	FAM111B	family with sequence similarity 111, member B, transcript variant 1	0.2495	0.283683
A_23_P429491	DDIAS	DNA damage-induced apoptosis suppressor	0.250649	0.343947
A_21_P0000491	SNAR-G1	small ILF3/NF90-associated RNA G1, small nuclear RNA	0.25225	0.357694
A_33_P3229122	HIST1H2BF	histone cluster 1, H2bf	0.254689	0.369311
A_23_P93258	HIST1H3B	histone cluster 1, H3b	0.260902	0.392733
A_33_P3287879	HIST1H3H	histone cluster 1, H3h	0.266109	0.306681
A_23_P111672	TES	testis derived transcript , transcript variant 2	0.26675	0.0129006
A_23_P160537	AUNIP	aurora kinase A and ninein interacting protein, transcript variant 2	0.272683	0.29258
A_24_P217834	HIST1H3D	histone cluster 1, H3d	0.277382	0.357061
A_23_P121064	PTX3	pentraxin 3, long	0.278689	0.316662
A_23_P57379	CDC45	cell division cycle 45, transcript variant 2	0.279501	0.379355
A_23_P118246	GINS2	GINS complex subunit 2	0.286098	0.341512
A_23_P213336	FGF1	fibroblast growth factor 1, transcript variant 1	0.287198	0.241311
A_33_P3340025	GINS1	GINS complex subunit 1	0.290717	0.326092
A_23_P395374	HIST1H4D	histone cluster 1, H4d	0.29473	0.376311
A_23_P82738	RAD54B	RAD54 homolog B, transcript variant 1	0.299704	0.370768
A_33_P3901921	PARPBP	PARP1 binding protein	0.302139	0.353868
A_23_P218827	POLQ	polymerase , theta	0.308985	0.399052
A_24_P260639	HIST1H1D	histone cluster 1, H1d	0.31284	0.365283
A_23_P356684	ANLN	anillin, actin binding protein, transcript variant 1	0.313147	0.364042
A_32_P194264	CHAC2	ChaC, cation transport regulator homolog 2	0.318422	0.28291
A_33_P3292525	TMEM201	transmembrane protein 201, transcript variant 2	0.319307	0.341211
A_33_P3286218	DLEU2L	deleted in lymphocytic leukemia 2-like, non-coding RNA	0.33142	0.357299
A_23_P12816	HELLS	helicase, lymphoid-specific, transcript variant 1	0.335136	0.379809
A_33_P3384108	SLC19A1	solute carrier family 19 , member 1 , transcript variant 1	0.339511	0.389441
A_23_P425502	DONSON	downstream neighbor of SON	0.347985	0.39138
A_23_P11685	PLA2G4A	phospholipase A2, group IVA	0.350637	0.0986851
A_33_P3474175	SFTA1P	cDNA clone IMAGE:6495000	0.357684	0.0699279
A_21_P0014306	CAPN15	calpain 15	0.359863	0.356677
A_23_P433855	RGS4	regulator of G-protein signaling, transcript variant 2	0.360538	0.333204
A_24_P336853	PNO1	partner of NOB1 homolog	0.360961	0.340191
A_21_P0000515	VTRNA1-3	vault RNA 1-3, vault RNA	0.365497	0.289695
A_21_P0008252	lnc-TSC22D1-1	LNCipedia lincRNA, lincRNA	0.37505	0.346642
A_33_P3301524	XRCC3	X-ray repair complementing defective repair in Chinese hamster cells 3	0.391595	0.398453
A_23_P46222	TRIM46	tripartite motif containing 46, transcript variant 8	0.393386	0.218072
A_24_P15754	TOMM40	translocase of outer mitochondrial membrane 40 homolog	0.39707	0.377572
A_33_P3418194	LYNX1	Ly6/neurotoxin 1, transcript variant SLURP2	0.399114	0.358066
A_23_P363936	HSPA4L	heat shock 70kDa protein 4-like	0.407542	0.280905
A_23_P161615	POLA2	polymerase, alpha 2, accessory subunit	0.420272	0.396875
A_23_P205789	GABPB1	GA binding protein transcription factor, beta subunit 1	0.42785	0.346173
A_24_P158089	SERPINE1	serpin peptidase inhibitor, clade E, member 1	0.429266	0.323759
A_33_P3305840	SRSF7	serine/arginine-rich splicing factor 7, transcript variant 2	0.433492	0.380661
A_33_P3396527	POLR3G	polymerase III polypeptide G	0.434234	0.379582
A_24_P1255	BCCIP	BRCA2 and CDKN1A interacting protein, transcript variant C	0.443751	0.381258
A_32_P203300	EIF4E	eukaryotic translation initiation factor 4E, transcript variant 2	0.447697	0.375304
A_23_P21706	CTPS1	CTP synthase 1, transcript variant 1	0.452847	0.360969
A_33_P3249434	PLAA	phospholipase A2-activating protein	0.461593	0.362245
A_33_P3267814	MICAL3	microtubule associated monooxygenase, LIM domain containing 3	0.466401	0.288631
A_23_P359854	BEND3	BEN domain containing 3	0.469433	0.356655
A_23_P119778	SLC39A10	solute carrier family 39, member 10, transcript variant 2	0.4733	0.352759
A_33_P3249649	CACTIN-AS1	CACTIN antisense RNA 1, long non-coding RNA	0.47415	0.0136747
A_23_P67725	LMNB2	lamin B2	0.484693	0.39148
A_23_P166526	RIBC2	RIB43A domain with coiled-coils 2	0.318024	0.400251
A_33_P3351097	ENST00000498782	Unknown	0.426551	0.400825
A_24_P382001	POLR3K	polymerase III polypeptide K	0.373545	0.400966
A_21_P0000500	SNORD86	small nucleolar RNA, C/D box 86, small nucleolar RNA	0.312613	0.403085
A_24_P272073	ENST00000525280	cytochrome c, somatic pseudogene 25	0.333328	0.403249
A_23_P218131	INF2	inverted formin, FH2 and WH2 domain containing, transcript variant 3	0.357598	0.40442
A_21_P0007137	LINC01150	long intergenic non-protein coding RNA 1150	0.436182	0.404553
A_23_P99930	TIPIN	TIMELESS interacting protein, transcript variant 1	0.393357	0.404652
A_21_P0011910	CHORDC1	cysteine and histidine-rich domaincontaining 1, transcript variant 1	0.422176	0.40501
A_23_P67771	BARD1	BRCA1 associated RING domain 1, transcript variant 1	0.381925	0.405437
A_33_P3407256	TRIP13	thyroid hormone receptor interactor 13, transcript variant 2	0.301905	0.405569
A_23_P11862	C1orf112	chromosome 1 open reading frame 112	0.484346	0.405902
A_33_P3230254	NCAPG	non-SMC condensin I complex, subunit G, transcript variant 1	0.380343	0.406687
A_23_P98898	CDK2	cyclin-dependent kinase 2, transcript variant 1	0.339171	0.407242
A_23_P215634	IGFBP3	insulin-like growth factor binding protein 3, transcript variant 1	0.316879	0.40739
A_23_P252740	DSCC1	DNA replication and sister chromatid cohesion 1	0.264937	0.408337
A_23_P80032	E2F1	E2F transcription factor 1	0.28566	0.409632
A_21_P0014321	ATP2A1-AS1	ATP2A1 antisense RNA 1, transcript variant 1, long non-coding RNA	0.362436	0.410309
A_32_P148476	ENST00000496795	Unknown	0.378683	0.410443
A_23_P96325	ERCC6L	excision repair cross-complementation group 6-like	0.253024	0.412959
A_33_P3361257	NOP16	NOP16 nucleolar protein, transcript variant 3	0.395622	0.413272
A_21_P0011093	XLOC_l2_003335	BROAD Institute lincRNA	0.0521019	0.413279
A_24_P134727	TFAM	transcription factor A, mitochondria, transcript variant 1	0.218238	0.413831
A_33_P3217238	ATAD2	ATPase family, AAA domain containing 2	0.295256	0.415327
A_33_P3251796	PDSS1	prenyl diphosphate synthase, subunit 1	0.415289	0.416002
A_23_P94422	MELK	maternal embryonic leucine zipper kinase, transcript variant 1	0.332714	0.416081
A_23_P93282	HIST1H3J	histone cluster 1, H3j	0.378241	0.417536
A_23_P24723	TMEM138	transmembrane protein 138, transcript variant 1	0.423157	0.418287
A_23_P97265	GPATCH4	G patch domain containing 4, transcript variant 2	0.485942	0.418921
A_24_P343095	DHFR	dihydrofolate reductase, transcript variant 1	0.447954	0.419033
A_23_P76761	VRK1	vaccinia related kinase 1	0.326366	0.419803
A_33_P3351851	HIST1H4L	histone cluster 1, H4l	0.236983	0.420022
A_23_P217637	TIMM8A	translocase of inner mitochondrial membrane 8 homolog A	0.357816	0.421976
A_32_P96719	SHCBP1	SHC SH2-domain binding protein 1	0.311398	0.422467
A_23_P251421	CDCA7	cell division cycle associated 7, transcript variant 1	0.450596	0.422702
A_23_P94998	LETM1	leucine zipper-EF-hand containing transmembrane protein 1	0.465358	0.42271
A_23_P162719	DIAPH3	diaphanous-related formin 3, transcript variant 2	0.439454	0.424981
A_33_P3332126	SCLY	selenocysteine lyase	0.275697	0.427752
A_24_P393470	MEF2BNB	MEF2B neighbor, transcript variant 2	0.477469	0.428368
A_23_P57306	CHAF1B	chromatin assembly factor 1, subunit B	0.375558	0.429801
A_23_P115149	WDR77	WD repeat domain 77	0.483538	0.430805
A_33_P3331588	ATAD3B	ATPase family, AAA domain containing 3B	0.435705	0.432868
A_23_P100344	ORC6	origin recognition complex, subunit 6, transcript variant 1	0.214698	0.433146
A_23_P29303	RRP7A	ribosomal RNA processing 7 homolog A	0.474817	0.433604
A_23_P23356	RRP15	ribosomal RNA processing 15 homolog	0.431142	0.435
A_33_P3254606	WDR62	WD repeat domain 62 , transcript variant 1	0.28136	0.435554
A_23_P41327	LYAR	Ly1 antibody reactive, transcript variant 1	0.334121	0.435646
A_23_P206077	AEN	apoptosis enhancing nuclease	0.436707	0.437039
A_33_P3212994	ZWINT	ZW10 interacting kinetochore protein, transcript variant	0.284955	0.439902
A_23_P51085	SPC25	SPC25, NDC80 kinetochore complex component	0.367217	0.44173
A_33_P3357580	MRTO4	mRNA turnover 4 homolog	0.412345	0.442815
A_23_P410587	JADE1	jade family PHD finger 1, transcript variant 2	0.432983	0.443854
A_33_P3378880	HIST1H4C	histone cluster 1, H4c	0.359107	0.443961
A_23_P155989	CENPK	centromere protein K , transcript variant 1	0.269689	0.444694
A_23_P88691	CHRNA5	cholinergic receptor, nicotinic, alpha 5	0.418096	0.445067
A_33_P3313401	CYCS	cytochrome c, somatic	0.39959	0.445873
A_23_P253752	MTFR2	mitochondrial fission regulator 2, transcript variant 2	0.351265	0.446529
A_23_P19084	HNRNPAB	heterogeneous nuclear ribonucleoprotein A/B, transcript variant 2	0.429037	0.446544
A_33_P3395321	HN1	hematological and neurological expressed 1, transcript variant 2	0.480368	0.446781
A_23_P165355	FARSB	phenylalanyl-tRNA synthetase, beta subunit	0.493129	0.44904
A_23_P126120	CENPL	centromere protein L, transcript variant 2	0.354686	0.450942
A_23_P25873	WDHD1	WD repeat and HMG-box DNA binding protein 1	0.330615	0.451852
A_21_P0001880	LINC01293	long intergenic non-protein coding RNA 1293	0.414077	0.451992
A_32_P95914	MMS22L	MMS22-like, DNA repair protein	0.433513	0.452259
A_32_P62997	PBK	PDZ binding kinase, transcript variant 1	0.375005	0.452368
A_23_P341275	POP1	processing of precursor 1, ribonuclease P/MRP subunit	0.484338	0.453052
A_23_P92441	MAD2L1	MAD2 mitotic arrest deficient-like 1	0.305066	0.453146
A_32_P215113	CCDC58	coiled-coil domain containing 58	0.484011	0.454243
A_33_P3397443	PKMYT1	protein kinase, membrane associated tyrosine/threonine	0.358958	0.455633
A_33_P3283196	SCAF11	SR-related CTD-associated factor 11, transcript variant X3	0.472096	0.456096
A_23_P74115	RAD54L	RAD54-like, transcript variant 1	0.276216	0.456615
A_24_P84898	FEN1	flap structure-specific endonuclease 1	0.294309	0.456927
A_23_P55073	NOL11	nucleolar protein 11, transcript variant 1	0.49552	0.457394
A_23_P58321	CCNA2	cyclin A2	0.239889	0.458066
A_23_P50990	CENPO	centromere protein O, transcript variant 1	0.302064	0.458089
A_23_P133694	SLC29A1	solute carrier family 29, member 1, transcript variant 1	0.283156	0.458202
A_23_P370989	MCM4	minichromosome maintenance complex component 4	0.278014	0.458458
A_23_P26557	C16orf59	chromosome 16 open reading frame 59	0.252403	0.461495
A_33_P3214446	RFC3	replication factor C3, transcript variant 2	0.261409	0.462076
A_32_P204722	THC2520108	thymopoietin beta	0.388439	0.462113
A_23_P156310	SKP2	S-phase kinase-associated protein 2, E3 ubiquitin protein ligase	0.297041	0.46261
A_33_P3340666	KRTAP19-5	keratin associated protein 19-5	0.306092	0.462933
A_23_P148807	CDC7	cell division cycle 7, transcript variant 1	0.43272	0.463094
A_33_P3340040	GINS4	GINS complex subunit 4	0.347288	0.463223
A_24_P352116	SNHG7	small nucleolar RNA host gene 7, long non-coding RNA	0.406237	0.463233
A_24_P9321	HIST1H3I	histone cluster 1, H3i	0.360093	0.463975
A_33_P3344086	HIST1H2AJ	histone cluster 1, H2aj	0.468315	0.464954
A_23_P155969	PLK4	polo-like kinase 4, transcript variant 1	0.247504	0.466301
A_23_P119254	ASF1B	anti-silencing function 1B histone chaperone	0.407693	0.466345
A_24_P287941	PSMC3IP	PSMC3 interacting protein, transcript variant 1	0.236758	0.467318
A_23_P252855	BRIX1	BRX1, biogenesis of ribosomes, homolog	0.461479	0.468435
A_23_P74914	URB2	URB2 ribosome biogenesis 2 homolog	0.436863	0.468734
A_33_P3379454	UHRF1	ubiquitin-like with PHD and ring finger domains 1	0.301305	0.468901
A_23_P41267	LOC401127	WD repeat domain 5 pseudogene, non-coding RNA	0.47284	0.468903
A_33_P3433873	ZWILCH	zwilch kinetochore protein, transcript variant 2	0.389754	0.470014
A_33_P3377691	C4orf46	chromosome 4 open reading frame 46, transcript variant 1	0.34791	0.471101
A_23_P385861	CDCA2	cell division cycle associated 2	0.330186	0.472146
A_23_P379794	PIGW	phosphatidylinositol glycan anchor biosynthesis, class W	0.372485	0.472361
A_19_P00321670	ENST00000451910	Soares_testis_NHT Homo sapiens cDNA clone IMAGE:729175 5'	0.302995	0.474535
A_23_P106544	CMC2	C-x(9)-C motif containing 2	0.429023	0.474581
A_23_P78410	TIMM21	translocase of inner mitochondrial membrane 21 homolog	0.432462	0.474742
A_23_P45913	SNRNP40	small nuclear ribonucleoprotein 40kDa	0.383839	0.474779
A_24_P38951	RELT	RELT tumor necrosis factor receptor, transcript variant 1	0.471943	0.475187
A_32_P221799	HIST1H2AM	histone cluster 1, H2am	0.269615	0.476145
A_21_P0000306	SNORA2A	small nucleolar RNA, H/ACA box 2A	0.438768	0.477522
A_33_P3294669	ENST00000605153	Unknown	0.433462	0.477564
A_19_P00802607	lnc-HK2-1	LNCipedia lincRNA	0.412063	0.47801
A_23_P202496	NOC3L	nucleolar complex associated 3 homolog	0.444047	0.478553
A_23_P325040	TMPO	thymopoietin, transcript variant 1	0.449613	0.478757
A_23_P362046	TEX30	testis expressed 30, transcript variant 1	0.402938	0.480133
A_23_P386411	PPID	peptidylprolyl isomerase D	0.492225	0.480476
A_24_P280029	PDXP	pyridoxal phosphatase	0.49201	0.481325
A_23_P301247	HIST2H2AC	histone cluster 2, H2ac	0.443151	0.481351
A_33_P3832857	HAUS2	HAUS augmin-like complex, subunit 2, transcript variant 1	0.475573	0.481783
A_24_P225970	SGOL1	shugoshin-like 1, transcript variant A1	0.295208	0.481898
A_23_P45799	ORC1	origin recognition complex, subunit 1, transcript variant 1	0.418733	0.48229
A_23_P163099	POLE2	polymerase, epsilon 2, accessory subunit, transcript variant 1	0.252046	0.483252
A_23_P88731	RAD51	RAD51 recombinase, transcript variant 1	0.336208	0.485062
A_24_P235429	ABCA1	ATP-binding cassette, sub-family A, member 1	0.251656	0.485877
A_23_P154488	PNPT1	polyribonucleotide nucleotidyltransferase 1	0.481252	0.486539
A_23_P28466	DAW1	dynein assembly factor with WDR repeat domains 1	0.41561	0.486739
A_23_P75071	KIF20B	kinesin family member 20B, transcript variant 2	0.380706	0.487161
A_23_P138507	CDK1	cyclin-dependent kinase 1, transcript variant 1	0.246802	0.487537
A_24_P257511	BHMT	betaine--homocysteine S-methyltransferase	0.00846192	0.48825
A_21_P0014871	ENST00000552481	Unknown	0.416369	0.488436
A_33_P3285809	SSX2IP	synovial sarcoma, X breakpoint 2 interacting protein	0.482509	0.488721
A_23_P121222	RAD18	RAD18 E3 ubiquitin protein ligase	0.3722	0.488803
A_21_P0001811	lnc-TRAPPC12-3	LNCipedia lincRNA	0.434878	0.490402
A_23_P323751	FAM83D	family with sequence similarity 83, member D	0.340377	0.490463
A_23_P115872	CEP55	centrosomal protein 55kDa, transcript variant 1	0.470261	0.492556
A_23_P165840	ODC1	ornithine decarboxylase 1, transcript variant 1	0.457975	0.493042
A_23_P88630	BLM	Bloom syndrome, RecQ helicase-like, transcript variant 1	0.338139	0.493496
A_33_P3287815	DDX21	DEAD (Asp-Glu-Ala-Asp) box helicase 21, transcript variant 2	0.478524	0.493754
A_23_P42198	HIST1H3G	histone cluster 1, H3g	0.48711	0.493775
A_33_P3305482	EIF2B3	eukaryotic translation initiation factor 2B, subunit 3 gamma	0.349289	0.494764
A_23_P375	CDCA8	cell division cycle associated 8, transcript variant 2	0.390151	0.495214
A_23_P90612	MCM6	minichromosome maintenance complex component 6	0.430425	0.495405
A_33_P3311755	KIF23	kinesin family member 23, transcript variant 1	0.372965	0.496284
A_23_P487	UCK2	uridine-cytidine kinase 2	0.430954	0.49681
A_23_P149200	CDC20	cell division cycle 20	0.389302	0.49692
A_23_P146830	SLC25A10	solute carrier family 25, member 10, transcript variant 2	0.480282	0.497922
A_23_P202143	NOLC1	nucleolar and coiled-body phosphoprotein 1, transcript variant 1	0.44595	0.498431
A_33_P3349469	ATAD3A	ATPase family, AAA domain containing 3A, transcript variant 1	0.456017	0.498511
