# Supplementary material for: Novel ATP‐competitive Akt inhibitor afuresertib suppresses the proliferation of malignant pleural mesothelioma cells
Source: Cancer Med. 2017 Sep 27;6(11):2646–59. doi: 10.1002/cam4.1179 (PMC5673922; doi:10.1002/cam4.1179)
Supplement: Supplementary file 4 — Table S3. Upregulated genes after afuresertib treatment in MPM cell lines. [file CAM4-6-2646-s004.xlsx]

## Sheet: Sheet1
Supplementary Table S3 Up-regulated genes after afuresertib treatment in MPM cell lines.
ProbeName	GeneName	Description	Fold change
			MSTO-211H	ACC-MESO-4
A_24_P113264	FBXO27	F-box protein 27	244.155	2.05669
A_23_P406025	PRUNE2	prune homolog 2	21.2408	3.32126
A_24_P270728	NUPR1	nuclear protein, transcriptional regulator, 1, transcript variant 1	16.4363	7.80124
A_23_P112004	LRRC6	leucine rich repeat containing 6, transcript variant 1	14.5237	4.42404
A_33_P3290343	CYP1B1	cytochrome P450, family 1, subfamily B, polypeptide 1	11.4766	2.03103
A_33_P3377364	ITGB4	integrin, beta 4, transcript variant 1	10.053	2.90239
A_23_P406227	SNAI3-AS1	SNAI3 antisense RNA 1, transcript variant 2, long non-coding RNA	8.8069	10.8404
A_23_P210900	ACSS2	acyl-CoA synthetase short-chain family member 2, transcript variant 1	8.26907	13.7474
A_33_P3336686	CLIC3	chloride intracellular channel 3	7.48882	2.76745
A_33_P3405459	C20orf195	chromosome 20 open reading frame 195	7.20077	3.32244
A_24_P356916	SLC13A3	solute carrier family 13, member 3, transcript variant 2	6.94625	3.75145
A_23_P116037	TM7SF2	transmembrane 7 superfamily member 2, transcript variant 1	6.55254	6.35612
A_23_P110253	KIT	v-kit Hardy-Zuckerman 4 feline sarcoma viral oncogene homolog	6.40472	4.11723
A_33_P3305173	RGAG4	retrotransposon gag domain containing 4	6.21567	2.28501
A_21_P0001050	PCAT6	prostate cancer associated transcript 6, long non-coding RNA	6.00716	2.3976
A_23_P159125	SLC16A5	solute carrier family 16, member 5, transcript variant 1	5.79243	2.16843
A_23_P501822	JUP	junction plakoglobin, transcript variant 1	5.72737	2.96252
A_33_P3394140	ZMIZ1-AS1	ZMIZ1 antisense RNA 1, transcript variant 1, long non-coding RNA	5.57174	3.06258
A_24_P521994	KLHL24	kelch-like family member 24	5.17138	9.12127
A_23_P109171	BFSP1	beaded filament structural protein 1, filensin, transcript variant	4.98551	4.73622
A_33_P3347452	RPS6KA2	ribosomal protein S6 kinase, 90kDa, polypeptide 2, transcript variant 1	4.96604	6.29598
A_23_P501933	CACNG6	calcium channel, voltage-dependent, gamma subunit 6, transcript variant 1	4.9015	3.00281
A_23_P15108	YPEL3	yippee-like 3, transcript variant 1	4.82026	4.54381
A_23_P67198	CPAMD8	C3 and PZP-like, alpha-2-macroglobulin domain containing 8	4.81114	11.3991
A_23_P128967	ALDH6A1	aldehyde dehydrogenase 6 family, member A1, transcript variant 1	4.48446	7.14145
A_23_P98995	CALCOCO1	calcium binding and coiled-coil domain 1, transcript variant 1	4.48389	3.98406
A_33_P3237634	TSC22D3	TSC22 domain family, member 3, transcript variant 2	4.46625	8.07542
A_33_P3394868	SMIM1	small integral membrane protein 1, transcript variant 1	4.40954	2.43579
A_23_P74290	GBP5	guanylate binding protein 5, transcript variant 1	4.39389	2.5857
A_21_P0002780	TM4SF1-AS1	TM4SF1 antisense RNA 1, transcript variant 1, long non-coding RNA	4.36221	2.79612
A_23_P50786	CLIP3	CAP-GLY domain containing linker protein 3, transcript variant 2	4.35494	7.25574
A_23_P141394	WIPI1	WD repeat domain, phosphoinositide interacting 1	4.30308	2.68797
A_33_P3666884	PNPLA7	patatin-like phospholipase domain containing 7, transcript variant 1	4.28149	4.59878
A_23_P78782	CA11	carbonic anhydrase XI	4.26966	4.96014
A_23_P166797	RTP4	receptor transporter protein 4	4.17258	2.13596
A_33_P3418025	CTSO	cathepsin O	4.07606	2.79732
A_24_P234732	MXD4	MAX dimerization protein 4	4.05708	3.18824
A_23_P330788	IQSEC2	IQ motif and Sec7 domain 2, transcript variant	4.0515	2.29842
A_23_P103617	ANXA9	annexin A9	4.04984	3.42359
A_23_P156708	TNXB	tenascin XB, transcript variant XB-S	4.04513	2.65367
A_23_P154962	RIMBP3	RIMS binding protein 3	4.03596	2.26173
A_33_P3423941	IFITM1	interferon induced transmembrane protein 1	4.025	2.78069
A_21_P0006521	LOC101928092	Homo sapiens uncharacterized LOC101928092	3.97744	2.38168
A_23_P392126	LYRM9	LYR motif containing 9	3.93543	5.73596
A_23_P124837	LRP1	low density lipoprotein receptor-related protein 1	3.8986	2.53542
A_33_P3297444	ABTB1	ankyrin repeat and BTB domain containing 1, transcript variant 1	3.85325	10.8714
A_33_P3412900	CBLN3	cerebellin 3 precursor	3.80391	3.26494
A_23_P404606	CREBRF	CREB3 regulatory factor, transcript variant 1	3.79803	5.30783
A_24_P382319	CEACAM1	carcinoembryonic antigen-related cell adhesion molecule , transcript variant 1	3.79778	7.66203
A_23_P400078	MTHFR	methylenetetrahydrofolate reductase	3.6717	3.83724
A_23_P211252	LSS	lanosterol synthase, transcript variant 2	3.6497	6.78091
A_24_P390928	TRAPPC6A	trafficking protein particle complex 6A, transcript variant 1	3.54914	6.84502
A_24_P218688	ALDH3B1	aldehyde dehydrogenase 3 family, member B1, transcript variant 1	3.52278	2.6999
A_24_P570049	PPARA	peroxisome proliferator-activated receptor alpha, transcript variant 5	3.51564	3.26939
A_23_P46871	SLC29A3	solute carrier family 2, member 3, transcript variant 1	3.47858	2.97107
A_23_P152125	MVD	mevalonate decarboxylase	3.46977	4.68561
A_23_P140725	IFT140	intraflagellar transport 140	3.44343	3.19453
A_33_P3822503	CTF1	cardiotrophin 1, transcript variant 1	3.43894	3.90608
A_23_P16953	HTR2B	5-hydroxytryptamine receptor 2B, G protein-coupled	3.43414	9.87342
A_33_P3319261	EXD3	exonuclease 3'-5' domain containing, transcript variant 2	3.43112	2.68322
A_23_P91910	PLSCR4	phospholipid scramblase 4, transcript variant 2	3.41806	3.57238
A_23_P31135	ACAT2	acetyl-CoA acetyltransferase 2, transcript variant 1	3.35051	2.98916
A_33_P3308232	FAM224A	family with sequence similarity 224, member A, long non-coding RNA	3.34633	2.22558
A_33_P3377005	LMNTD2	lamin tail domain containing 2	3.34045	3.03448
A_33_P3282688	LOC100130027	cDNA FLJ45292 fis, clone BRHIP3002931	3.33166	2.23153
A_33_P3841368	FBXO25	F-box protein 25	3.32493	2.50582
A_23_P4190	ACSF2	acyl-CoA synthetase family member 2, transcript variant 2	3.31517	2.84981
A_23_P112634	SMIM14	small integral membrane protein 14	3.31077	3.55407
A_23_P170186	OPLAH	5-oxoprolinase	3.29564	2.35983
A_24_P691826	WFDC21P	WAP four-disulfide core domain 21, pseudogene	3.28589	3.4711
A_23_P215419	ICA1	islet cell autoantigen 1, 69kDa, transcript variant 2	3.28101	2.71986
A_23_P30495	HMGCR	3-hydroxy-3-methylglutaryl-CoA reductase, transcript variant 1	3.26358	3.27726
A_33_P3372074	LLGL2	lethal giant larvae homolog 2, transcript variant 3	3.24875	3.12002
A_24_P333421	ZNF862	zinc finger protein 862	3.23685	6.09715
A_23_P393645	ADAMTS13	ADAM metallopeptidase with thrombospondin type 1 motif, 13	3.20834	3.42913
A_23_P1962	RARRES3	retinoic acid receptor responder 3	3.20046	2.52057
A_33_P3324552	A_33_P3324552	Unknown	3.18391	2.59367
A_33_P3378514	PDE5A	phosphodiesterase 5A, cGMP-specific, transcript variant	3.16752	2.49891
A_24_P941166	ZNF425	zinc finger protein 425	3.16143	3.66054
A_33_P3381870	DMTN	dematin actin binding protein, transcript variant 1	3.16021	2.04296
A_23_P64173	CARD16	caspase recruitment domain family, member 16, transcript variant 1	3.14314	4.03336
A_33_P3380992	AKR1B15	\aldo-keto reductase family 1, member B15	3.14224	2.42132
A_33_P3531979	LOC283352	uncharacterized LOC283352, transcript variant 1, long non-coding RNA	3.13677	2.00424
A_23_P24433	CTSF	cathepsin F	3.12612	5.11826
A_23_P108835	YPEL5	yippee-like 5, transcript variant 4	3.11544	2.20684
A_23_P85693	GBP2	guanylate binding protein 2, interferon-inducible	3.11381	5.53831
A_33_P3259557	TMEM198B	transmembrane protein 198B, pseudogene, transcript variant 1, non-coding RNA	3.09737	2.01872
A_23_P98580	FADS2	fatty acid desaturase 2, transcript variant 1	3.07021	2.31324
A_24_P201064	PPP1R3B	protein phosphatase 1, regulatory subunit 3B, transcript variant 1	3.05739	2.65612
A_21_P0014880	A_21_P0014880	Unknown	3.05421	2.90324
A_33_P3406090	A_33_P3406090	Unknown	3.05285	8.36822
A_23_P500410	ATP6V1G2	ATPase, H+ transporting, lysosomal 13kDa, V1 subunit G2, transcript variant 1	3.04927	4.35964
A_23_P143935	PIGZ	phosphatidylinositol glycan anchor biosynthesis, class Z	3.04404	3.07908
A_23_P428129	CDKN1C	cyclin-dependent kinase inhibitor 1C, transcript variant 1	3.03504	14.589
A_33_P3213064	STAT2	signal transducer and activator of transcription 2, 113kDa, transcript variant 1	3.00594	2.6948
A_23_P45999	FBXO2	F-box protein 2	2.98486	2.94693
A_23_P385771	PAOX	polyamine oxidase, transcript variant 1	2.97985	2.02744
A_24_P393372	PACS2	phosphofurin acidic cluster sorting protein 2, transcript variant 1	2.97695	2.21164
A_33_P3212092	PDCD4	programmed cell death 4, transcript variant 2	2.95359	3.06807
A_33_P3349145	TTLL1	tubulin tyrosine ligase-like family member 1, transcript variant 1	2.94211	3.83869
A_23_P207507	ABCC3	ATP-binding cassette, sub-family C, member 3, transcript variant 1	2.93818	4.2113
A_33_P3209229	RAB26	RAB26, member RAS oncogene family	2.90354	2.1395
A_33_P3247988	PCSK4	proprotein convertase subtilisin/kexin type 4	2.89752	2.63711
A_33_P3223056	ADAMTS10	ADAM metallopeptidase with thrombospondin type 1 motif, 10	2.89746	2.27317
A_23_P310460	MDGA1	MAM domain containing glycosylphosphatidylinositol anchor 1	2.86833	4.21642
A_24_P125283	HDAC5	histone deacetylase 5, transcript variant 3	2.85686	3.63926
A_23_P78053	FAM117A	family with sequence similarity 117, member A	2.85433	3.91137
A_23_P140748	NDRG4	NDRG family member 4, transcript variant 3	2.82861	2.9609
A_24_P192805	CARD17	caspase recruitment domain family, member 17	2.82833	2.74807
A_33_P3422289	lnc-TMED5-1	LNCipedia lincRNA, lincRNA	2.82398	2.90055
A_23_P35456	SH3PXD2A	SH3 and PX domains 2A	2.8124	5.69905
A_23_P84219	LIPH	lipase, member H	2.80323	2.73013
A_23_P215787	HBP1	HMG-box transcription factor 1, transcript variant 2	2.78218	3.95153
A_23_P327370	PGPEP1	pyroglutamyl-peptidase I, transcript variant 1	2.77784	4.33927
A_23_P73667	RIBC1	RIB43A domain with coiled-coils 1, transcript variant 1	2.77591	4.64407
A_33_P3228558	ARHGAP27	Rho GTPase activating protein 27, transcript variant 4	2.77099	2.3548
A_32_P198325	LRRC75B	leucine rich repeat containing 75B	2.76195	3.86907
A_21_P0001246	LOC101927851	Unknown	2.74065	2.41754
A_23_P257971	AKR1C1	aldo-keto reductase family 1, member C1	2.72211	2.08103
A_23_P368996	LRRC56	leucine rich repeat containing 56	2.70854	2.69951
A_23_P25935	C14orf1	chromosome 14 open reading frame 1	2.69492	2.5629
A_23_P164196	DLX4	distal-less homeobox 4, transcript variant 1	2.67915	2.1926
A_23_P207517	PDK2	pyruvate dehydrogenase kinase, isozyme 2, transcript variant 1	2.67206	3.34163
A_21_P0014860	RAET1E-AS1	RAET1E antisense RNA 1, transcript variant 1, long non-coding RNA	2.6546	2.40715
A_24_P481375	LOC100131564	uncharacterized LOC100131564, long non-coding RNA	2.65352	3.32056
A_23_P32135	C9orf9	chromosome 9 open reading frame 9	2.65274	3.03796
A_24_P228026	CYB5D2	cytochrome b5 domain containing 2, transcript variant 1	2.647	2.32624
A_23_P130753	DBP	D site of albumin promoter binding protein	2.6449	2.97431
A_21_P0014120	LOC100507291	uncharacterized LOC100507291, long non-coding RNA	2.6394	2.66647
A_23_P11980	CFAP57	cilia and flagella associated protein 57, transcript variant 5	2.62108	5.98821
A_32_P131143	CECR5-AS1	CECR5 antisense RNA 1, long non-coding RNA	2.60576	5.1641
A_23_P211631	FBLN1	fibulin 1, transcript variant D	2.60479	2.70157
A_23_P81973	HSD17B8	hydroxysteroid dehydrogenase 8	2.60477	2.08799
A_32_P95223	FDPSP2	farnesyl diphosphate synthase pseudogene 2, non-coding RNA	2.5989	2.99842
A_33_P3299416	GRASP	GRP1-associated scaffold protein, transcript variant 1	2.58412	2.36191
A_21_P0013517	XLOC_l2_014549	BROAD Institute lincRNA	2.56864	5.40888
A_23_P259442	CPE	carboxypeptidase E	2.55511	2.15671
A_33_P3645465	PDCD4-AS1	PDCD4 antisense RNA 1, long non-coding RNA	2.55226	4.33245
A_23_P153853	ECH1	enoyl CoA hydratase 1, peroxisomal	2.5472	2.19395
A_33_P3233150	ZSWIM4	zinc finger, SWIM-type containing 4	2.54395	2.48631
A_23_P110184	MSMO1	methylsterol monooxygenase 1, transcript variant 1	2.54226	4.27779
A_33_P3420204	CRTC1	CREB regulated transcription coactivator 1, transcript variant 3	2.52689	3.08996
A_32_P178966	TMEM170B	transmembrane protein 170B	2.52549	2.38663
A_33_P3378126	FBXO32	F-box protein 32, transcript variant 1	2.49628	5.0848
A_23_P138541	AKR1C3	aldo-keto reductase family 1, member C3, transcript variant 1	2.49329	4.88971
A_23_P107432	FLJ35934	FLJ35934, long non-coding RNA	2.488	3.55231
A_23_P23194	PINK1	PTEN induced putative kinase 1	2.47552	2.16634
A_23_P251717	WDR45	WD repeat domain 45, transcript variant 1	2.47448	3.03173
A_23_P99853	FAM214A	family with sequence similarity 214, member A, transcript variant 1	2.47231	2.56652
A_24_P113815	SLC35E2	solute carrier family 35, member E2, transcript variant 1	2.45936	2.23272
A_33_P3367201	MMAB	methylmalonic aciduria cblB type, transcript variant 1	2.45632	2.25945
A_23_P52676	CATSPER1	cation channel, sperm associated 1	2.4548	2.26111
A_23_P63660	FAM213A	family with sequence similarity 213, member A, transcript variant 1	2.45191	2.28585
A_23_P354705	ST8SIA1	ST8 alpha-N-acetyl-neuraminide alpha-2,8-sialyltransferase 1	2.45029	3.07771
A_21_P0011522	XLOC_l2_005692	BROAD Institute lincRNA	2.44872	2.33445
A_23_P302005	STON1	stonin 1, transcript variant 2	2.4485	2.54865
A_23_P80048	FER1L4	fer-1-like family member 4, pseudogene, non-coding RNA	2.441	2.11098
A_33_P3287959	RASA4	RAS p21 protein activator 4, transcript variant 1	2.43159	2.75668
A_21_P0009734	ENST00000606966	uncharacterized LOC101928450 , transcript variant X1	2.42815	2.4651
A_33_P3350056	MT1X	metallothionein 1X	2.42188	2.64092
A_24_P304071	IFIT2	interferon-induced protein with tetratricopeptide repeats 2	2.41698	2.80867
A_23_P71319	FDFT1	farnesyl-diphosphate farnesyltransferase 1, transcript variant 3	2.41625	2.67357
A_33_P3231156	ENST00000567054	metallothionein 1C, pseudogene	2.41372	1.99857
A_24_P63522	HMGCS1	3-hydroxy-3-methylglutaryl-CoA synthase 1, transcript variant 2	2.40206	3.90458
A_21_P0002334	lnc-OBFC2A-1	LNCipedia lincRNA, lincRNA	2.39703	3.67223
A_23_P36531	TSPAN8	tetraspanin 8	2.39189	3.41539
A_24_P394533	NEU1	sialidase 1	2.39008	2.12633
A_23_P147641	TCEA2	transcription elongation factor A , 2, transcript variant 1	2.38805	2.28858
A_23_P121533	SPON2	spondin 2, extracellular matrix protein, transcript variant 1	2.36882	2.96568
A_23_P19348	CUL7	cullin 7, transcript variant 2	2.35439	3.74883
A_23_P139704	DUSP6	dual specificity phosphatase 6, transcript variant 1	2.35057	6.04196
A_33_P3244808	BEST4	bestrophin 4	2.34814	6.54179
A_23_P80739	PLCD1	phospholipase C, delta, transcript variant 2	2.3471	2.56226
A_23_P145	HMGCL	3-hydroxymethyl-3-methylglutaryl-CoA lyase, transcript variant 1	2.34519	2.54841
A_23_P382775	BBC3	BCL2 binding component 3, transcript variant 4	2.33888	5.29039
A_24_P45446	GBP4	guanylate binding protein 4	2.32272	2.57729
A_23_P33759	DHRS3	dehydrogenase/reductase member 3	2.31304	2.06156
A_23_P200260	PCNXL2	pecanex-like 2	2.30509	3.13509
A_23_P363769	KRT86	keratin 86, type II	2.30256	3.60609
A_33_P3283611	IFIT3	interferon-induced protein with tetratricopeptide repeats 3, transcript variant 3	2.30191	2.07306
A_23_P61371	TMEM173	transmembrane protein 173, transcript variant 1	2.30008	2.23114
A_21_P0014213	A_21_P0014213	Unknown	2.29849	4.57258
A_24_P38815	TPP1	tripeptidyl peptidase I	2.29725	2.45801
A_33_P3329088	PRSS8	protease, serine, 8	2.2948	2.57759
A_23_P252808	WBP1	WW domain binding protein 1	2.28821	2.02464
A_23_P48070	ING4	inhibitor of growth family, member 4, transcript variant 1	2.28639	2.80297
A_23_P202978	CASP1	caspase 1, apoptosis-related cysteine peptidase, transcript variant alpha	2.28239	3.06597
A_33_P3289705	GOLGB1	golgin B1, transcript variant 3	2.28218	2.3019
A_24_P291401	TMEM150A	transmembrane protein 150A, transcript variant 1	2.28197	2.05709
A_24_P154037	IRS2	insulin receptor substrate 2	2.2804	5.07735
A_33_P3279831	PNRC1	proline-rich nuclear receptor coactivator 1	2.27926	2.04768
A_23_P90523	OCEL1	occludin/ELL domain containing 1	2.27917	2.12479
A_21_P0014365	GACAT2	gastric cancer associated transcript 2, long non-coding RNA	2.27851	14.8542
A_24_P114183	FDPS	farnesyl diphosphate synthase, transcript variant 1	2.27578	2.5847
A_33_P3335725	INSR	insulin receptor (INSR), transcript variant 1	2.26593	3.14777
A_21_P0000068	FAM229A	family with sequence similarity 229, member A	2.26186	3.11619
A_33_P3236177	ANG	angiogenin, ribonuclease, RNase A family, 5, transcript variant 1	2.26013	2.14579
A_24_P382489	SLC27A1	solute carrier family 27, member 1	2.2581	2.73826
A_21_P0011749	XLOC_l2_007059	BROAD Institute lincRNA	2.25109	3.84172
A_23_P334955	FAM167A	family with sequence similarity 167, member A	2.24567	3.08536
A_23_P78108	ALDOC	aldolase C, fructose-bisphosphate	2.24392	2.37884
A_23_P167983	HIST1H2AC	histone cluster 1, H2ac	2.23618	2.13138
A_21_P0014358	LOC100507520	uncharacterized LOC100507520 , transcript variant 1	2.23381	4.18031
A_23_P160546	FAM63A	family with sequence similarity 63, member A, transcript variant 2	2.23191	2.66324
A_33_P3413098	LOC100129550	uncharacterized LOC100129550, long non-coding RNA	2.23013	3.48623
A_33_P3328026	CDK19	cyclin-dependent kinase 19, transcript variant 1	2.22269	2.50548
A_33_P3599591	PAPPA	pregnancy-associated plasma protein A, pappalysin 1	2.21817	2.51701
A_23_P62081	SCG5	secretogranin V, transcript variant 2	2.21622	3.14786
A_24_P244162	PI4K2A	phosphatidylinositol 4-kinase type 2 alpha	2.21593	2.60738
A_24_P148796	MST1	macrophage stimulating 1	2.20636	3.97581
A_33_P3379456	SH3YL1	SH3 and SYLF domain containing 1, transcript variant 4	2.20464	2.57466
A_23_P367816	SNX29	sorting nexin 29	2.19447	2.28279
A_23_P4798	ZNF581	zinc finger protein 581	2.18714	2.22657
A_33_P3449097	TSPAN10	tetraspanin 10, transcript variant 1	2.18245	2.60517
A_33_P3338186	HEXDC	hexosaminidase containing	2.17513	2.40647
A_21_P0003297	lnc-SLC12A8-1	Chromosome 13 SCAF15122, whole genome shotgun sequence	2.17137	2.33279
A_21_P0011750	ENST00000455211	carcinoembryonic antigen-related cell adhesion molecule pseudogene 11	2.17049	4.27039
A_23_P2492	C1S	complement component 1, s subcomponent, transcript variant 2	2.16546	2.57765
A_23_P134426	GPNMB	glycoprotein nmb, transcript variant 1	2.15747	3.7655
A_32_P52609	LPIN1	lipin 1,transcript variant 1	2.14741	2.53733
A_21_P0008404	LOC102723354	uncharacterized LOC102723354, long non-coding RNA	2.14601	2.0355
A_33_P3259393	HAPLN3	hyaluronan and proteoglycan link protein 3	2.14414	3.16753
A_23_P152963	C17orf59	chromosome 17 open reading frame 59	2.14226	2.65647
A_33_P3421611	lnc-PLEKHH2-1	THADA protein	2.1294	3.06421
A_23_P106204	GSTZ1	glutathione S-transferase zeta 1, transcript variant 1	2.12858	2.2067
A_23_P335452	ZCCHC24	zinc finger, CCHC domain containing 24	2.12661	2.14252
A_33_P3687198	HRK	harakiri, BCL2 interacting protein	2.12578	4.34423
A_24_P404245	PCYT2	phosphate cytidylyltransferase 2, ethanolamine	2.12524	2.69178
A_23_P351837	KLHL35	kelch-like family member 35	2.11661	2.40937
A_21_P0000064	HPSE	heparanase, transcript variant 1	2.11169	3.13062
A_21_P0003091	lnc-AC069257.9.1-5	LNCipedia lincRNA	2.11087	2.13618
A_33_P3397150	PRR36	proline rich 36, transcript variant 1	2.09907	2.77918
A_23_P106835	BBS2	Bardet-Biedl syndrome 2	2.09028	2.19506
A_23_P125423	C1R	complement component 1, r subcomponent	2.08796	2.89843
A_33_P3217704	FAM214B	family with sequence similarity 214, member B	2.08626	2.51605
A_23_P72117	SMPDL3A	sphingomyelin phosphodiesterase, acid-like 3A, transcript variant 1	2.08408	2.05098
A_33_P3286278	GRN	granulin	2.08337	2.28733
A_33_P3281273	S1PR4	sphingosine-1-phosphate receptor 4	2.0815	3.13015
A_23_P10077	PNPLA2	patatin-like phospholipase domain containing 2	2.07943	2.27715
A_32_P79492	JRK	Jrk homolog	2.0755	2.28572
A_23_P153441	HOOK2	hook microtubule-tethering protein 2, transcript variant 1	2.07246	3.12277
A_33_P3217689	JMY	junction mediating and regulatory protein, p53 cofactor	2.0672	3.29301
A_23_P110196	HERC5	HECT and RLD domain containing E3 ubiquitin protein ligase 5	2.06268	2.4506
A_24_P103886	IDI1	isopentenyl-diphosphate delta isomerase 1	2.0574	2.48357
A_33_P3217983	ACSL5	acyl-CoA synthetase long-chain family member 5, transcript variant 3	2.05675	2.0008
A_23_P128817	PCK2	phosphoenolpyruvate carboxykinase, transcript variant 1	2.05337	3.52335
A_23_P500601	TRIM4	tripartite motif containing 4, transcript variant alpha	2.05126	2.02864
A_33_P3272948	C17orf107	chromosome 17 open reading frame 107	2.04883	2.03318
A_23_P106773	SULT1A2	sulfotransferase family, cytosolic, 1A, phenol-preferring, member 2	2.04854	2.23616
A_33_P3415042	ACLY	ATP citrate lyase, transcript variant 3	2.04828	2.40582
A_23_P56347	PSG3	pregnancy specific beta-1-glycoprotein 3	2.04297	3.26739
A_23_P379649	BMF	Bcl2 modifying factor, transcript variant 1	2.04061	8.19816
A_23_P34744	CTSK	cathepsin K	2.03869	2.1362
A_23_P127367	POLD4	polymerase, delta 4, accessory subunit, transcript variant 1	2.02756	2.12778
A_23_P11859	HSD17B7	hydroxysteroid dehydrogenase 7	2.02343	2.6785
A_23_P201047	THBS3	thrombospondin 3, transcript variant 1	2.0216	2.48042
A_23_P14774	CTSH	cathepsin H	2.02144	2.08111
A_23_P126908	TNFRSF14	tumor necrosis factor receptor superfamily, member 14, transcript variant 1	2.01555	2.02433
A_23_P210829	PCMTD2	protein-L-isoaspartate O-methyltransferase domain containing 2	2.01119	2.60524
A_23_P46351	TDRKH	tudor and KH domain containing, transcript variant	2.01055	2.12936
A_23_P117037	LETMD1	LETM1 domain containing 1, transcript variant 1	2.0084	2.42903
A_32_P209230	CITED4	Cbp/p300-interacting transactivator, with Glu/Asp-rich carboxy-terminal domain 4	1.99982	2.29723
